# Supplementary material for: α7 nicotinic acetylcholine receptors regulate radial glia fate in the developing human cortex
Source: Nat Commun. 2025 Jul 1;16:5925. doi: 10.1038/s41467-025-61167-5 (PMC12217762; doi:10.1038/s41467-025-61167-5)
Supplement: Supplementary file 4 — Source Data [file 41467_2025_61167_MOESM4_ESM.xlsx]

## Sheet: Datasheet Legend 1
Quantifications for all Phenotypic Changes observed across different experiments
Tab 1: Corresponds to Main Figure 3 and Extended data figure 4, summarizes all the phenotypic changes observed in primary organotypic slices, with agonist treatments
Tab 2: Corresponds to Main Figure 4 and summarizes all the phenotypic changes observed in week 8 cortical organoids, with agonist treatments
Tab 3: Corresponds to Extended data figure 5 and summarizes all the phenotypic changes observed in Week 5 cortical organoids, with agonist and antagonist treatments
Tab 4: Corresponds to Main Figure 5 and summarizes all the phenotypic changes observed in primary organotypic slices, upon nAChR Knockdown
Tab 5: Corresponds to Main Figure 7 and summarizes the phenotypic changes observed in primary organotypic slices, upon rescue with YAP1 inhibitor
Tab 6: Corresponds to all the tabs 2-6, and summarizes statistics

## Sheet: Tab1- Fig 3+Supplementary Fig 4
Samples		%SOX2	%KI67	%EdU	%DLX5	%TUNEL	%TUNEL	Samples		%NEUN	%SOX2	%KI67	%EdU	%DLX5	%TUNEL	%TUNEL		Samples	%NEUN	%SOX2	%KI67	%EdU	%DLX5	%TUNEL	%TUNEL
GW18_N1	1	23.125	4.75	7.125	1.47745	1.02595		GW19_N1	1	77.4194	33.4805	14.7167	16.777	2.82069	0		GW18_2	1	73.0803	37.2963	25.8869	25.1198	4.99334	20.697
Untreated	2	26.2594	9.86066	13.2905	4.44994	1.02925		Untreated	2	76.1499	11.326	5.8011	9.25414	2.3	1.61886		Untreated	2	68.2949	29.5397	21.59	21.59	2.82634	1.48765
	3	19.8317	7.09135	10.9375	2.59691	0.954738			3	78.9157	20.6862	10.1917	11.9072	2.22387	0			3	67.053	34.5277	19.9783	22.8013		0
	4	24.3881	7.6049	11.9755		0.981461			4	61.6722	29.337	13.7148	15.8946		0			4	79.2118	35.2816	21.254	24.3358		15.8911
	5	40.812	13.8889	15.4915					5	74.166	29.0216	11.8574	18.0763		0.970605			5	76.9392	33.8877	19.7505	22.0374		11.5426
	6	34.4615	15.4872	18.8718					6	74.8899	31.7613	17.3244	17.9018					6	35.9338	44.629	26.1351	28.5714
									7		36.8	17.5111	22.9333					7		39.7895	25.3684	26
Acetylcholine	1	37.1393	12.5471	11.4178	1.20724	0.0154536		Acetylcholine	1	67.6824	46.0317	24.6032	24.0363	3.90098	0		Acetylcholine	1	66.4706	41.0658	26.4368	29.1536	2.55924	38.5459	0
	2	25.6098	8.53659	7.99458	1.82735	0.656088			2	67.5113	33.0898	20.0418	18.8935	2.44459	0			2	57.5911	44.7964	26.81	32.2398	3.29561	21.2824	0
	3	29.5812	10.4712	9.42408	3.33876	0.8285			3	61.2903	48.9032	29.0323	27.4839	2.96588	0			3	65	48.0726	27.551	31.8594	2.47046	1.61976	0
	4	34.7011	18.2884	14.068		0.0420109			4	69.4861	53.0105	26.8325	24.4764		0			4	61.5538	51.864	30.3728	31.5789		0	0
	5	35.877	19.59	21.9818		0.0159464			5	68.0493	49.4005	25.6595	25.5396		0.805153			5	65.6748	53.375	32.375	34.5		0
	6	31.7822	18.4158	20.396		1.06929			6	63.5404	44.1441	25.7883	25.2252		28.5392			6	58.2741	40.0402	23.4406	25.8551		0
	7	39.0323	21.7204	28.4946		1.24058			7		47.8163	31.355	30.4591					7		48.2446	29.4451	29.4451		0
						0
Nicotine	1	47.7551	27.6531	22.6531	1.566	0.02337		Nicotine	1	11.7526	31.0132	18.1498	20	0.95491	0		Nicotine	1	35.3636	39.4366	27.7356	23.402	1.67808	0.51273
	2	42.3313	24.2331	19.0184	2.16241	0.0268601			2	32.9039	36.3636	24.1062	24.0041	1.62114	0			2	46.4545	27.5742	16.4049	19.0227	2.22089	0.11274
	3	30.4212	16.0686	13.7285	2.51914	0			3	34.005	39.0769	21.641	24.3077	0.77916	0			3	39.009	36.2239	24.0395	23.7102	4.6558	0
	4	31.7	15.2	14		0			4	48.6371	43.487	24.5491	29.7595		0			4	33.2456	39.5556	26.4444	24.6667		0
	5	36.1888	16.3462	14.5105		0			5	68.7993	44.711	32.7154	33.1516					5	61.9048	34.375	22.0588	18.1066		0
	6	39.8678	24.2291	17.6211					6	61.5728	40.3808	22.7455	28.0561					6	49.1176	41.7	22	23
	7	37.233	17.8026	15.2594					7		37.6786	13.2143	19.1071					7		43.3944	27.2903	22.9508
DMSO	1	43.1818	17.3445	16.5072	2.46073	2.38832		DMSO	1	27.9119	40.3525	25.3247	33.5807	3.62245	10.4019		DMSO	1	23.4545	35.6026	18.3993	23.4591	4.18824	0.245873	0
	2	48.1132	18.8679	19.8113	1.03725	4.65571			2	38.2609	46.648	29.0503	38.9199	3.25968	0	0		2	50.6667	34.9481	16.3495	23.1834	3.98323	0.209424	0.0365097
	3	38.342	15.6477	16.5803	2.4374	0.0762777			3	39.6774	38.0068	22.1284	33.1081	2.14775	11.6177	0		3	76.1553	26.4348	15.8261	19.1304	3.2772	0.0674536	2.30909
	4	46.7485	22.6994	18.0368		0			4	30.3059	36.4734	20.2899	25.6039		0.027533	0		4	47.585	29.7966	16.8877	20.0707		0.844391	0.0820176
	5	38.9297	15.1102	7.86988		0.0746269			5	63.5585	41.5254	25.9534	34.2161		4.42575	0		5	62.298	33.4471	18.5154	25.1706		0	0
	6	49.5586	22.4464	15.889		0			6	64.5854	41.0433	25.689	30.9055		1.96394			6	66.8983	36.9874	22.3431	26.4435		1.79313	0
	7	49.0466	23.411	18.6441					7		35.1801	18.1902	22.1607		1.57989			7		37.6037	20.8295	26.1751		0.707162
PNU	1	39.633	19.4495	18.9908	3.40364	0.572246		PNU	1	27.9119	40.6048	24.1901	24.514	3.13625	0		PNU	1	43.7069	47.8345	21.6554	30.4139	1.63773	0
	2	33.7329	17.9795	17.2089	2.01742	0.416089			2	38.2609	41.6263	28.848	28.4608	2.79241	0.195822	0		2	55.4717	55.397	24.0856	28.7244	1.76211	0.036075	0
	3	39.1837	20.5102	17.9592	2.88761	0.210379			3	39.6774	38.9474	23.0526	22.4211	5.39284	13.5097	2.54561		3	48.7963	55.2158	23.8309	32.1942	3.17404	0	0
	4	40.2552	21.8097	21.3457		20.0912			4	30.3059	38.664	27.3279	24.4939		2.7364			4	47.7006	60	27.7778	35.8586		0.210261	0.024108
	5	42.5762	32.1534	29.1052		0.0770713			5	63.5585	40.261	26.1044	25.2008		1.79767			5	46.0405	48.4283	25.2456	30.1572		0	0
	6	44.4985	30.3797	33.7877		0.222717			6	64.5854	27.1098	18.2226	17.6251		2.95587			6	30.6584	51.3514	24.8835	27.8658		0.0413394	0
	7	39.9137	22.8695	23.7325		16.4525			7		46.0571	30.4	30.8571		0			7		45.9361	17.8995	21.5525		0.71997
						16.6039									0.0362056									0.0273598
Samples		%SATB2	%HOPX	%CTIP2		GW19_N1	Samples	%SATB2	%HOPX	%CTIP2		Samples		%SATB2	%HOPX		Samples	%CTIP2	Samples		%EOMES		Samples		%EOMES
GW18_N1	1	46.2185	37.9202	8.5084		Untreated	1	55.0998	43.7916	6.845		GW19_N2	1	53.8018	29.2627		GW18_N1	4.67785	GW19_N1		9.91832		GW18_N1		22.5768
Untreated	2	56.6498	25.5892	4.79798			2	60.502	33.6856	4.59966		Untreated	2	65.1048	30.3329		Untreated	4.97696	Untreated		13.8554		Untreated		16.44
	3	62.369	20.6499	5.13627			3	51.464	32.9955	5.85198			3	58.9744	29.0598			9.10596			11.3365				19.3225
	4	64.8253	24.5772	3.15671			4	63.9447	28.7688	5.21523			4	54.1387	35.5705			6.2069			10.136				13.0489
	5	41.2222	27.1111	5.11111			5	55.0602	28.5542	5.47476			5	62.9947	42.4599			7.44235			12.9564				8.49057
	6	59.2211	36.4261	1.94731			6	48.6052	37.3391	7.31278			6	54.8348	35.7405			7.68322			13.0536				14.8571
	7	68.2366	27.9299	7.00986			7	46.8208	35.0674				7	55.5426	41.7736
																	Acetylcholine	4.5098	Acetylcholine		13.6476		Acetylcholine		14.3915
Acetylcholine	1	37.3786	36.0437	20.3883		Acetylcholine	1	52.6123	43.9963	3.78578		Acetylcholine	1	48.587	43.4783			4.35223			15.5902				7.31183
	2	40.2628	46.7145	13.6201			2	48.0122	46.4832	3.16742			2	48.008	39.243			4.7			15.9263				16.5445
	3	43.7727	50.4232	12.8174			3	51.1133	43.8529	3.22581			3	60	41.3265			2.68924			14.9239				13.3684
	4	49.4305	35.1936	7.1754			4	57.2859	37.8198	3.85439			4	56.4216	36.7582			2.86929			14.5397				17.6
	5	44.795	41.1672	12.9338			5	45.6226	36.6732	5.04484			5	55.6122	39.1837			4.56853			14.5946				14.5833
	6	39.5034	40.1806	11.9639			6	46.0246	40.4255	4.33763			6	49.703	47.7228
	7	32.5342	41.4384	24.8858			7	48.9107	45.3159				7	57.3786	37.8641		Nicotine	1.72727	Nicotine		11.4055		Nicotine		20.5
																		2.90909			16.7672				29
						Nicotine	1	53.9443	39.3271	2.06186		Nicotine	1	48.0545	37.5486			1.8018			18.7571				22.782
Nicotine	1	54.7758	31.1891	12.4756			2	53.6508	40.1058	2.57681			2	50.3565	34.4029			1.31579			13.2282				20.1047
	2	50.7511	42.7039	6.43777			3	49.6288	31.9194	3.02267			3	42.449	38.7755			3.04762			14.2553				25.2632
	3	48.3832	31.6168	8.62275			4	53.8798	43.0601	4.51448			4	40.4274	33.5897			4.01961			13.3484				13.7778
	4	57.1429	35.2814	4.97835			5	54.4326	34.5745	3.33041			5	43.6108	40.211
	5	42.1538	46.1538	11.5897			6	46.2574	36.3331	4.73637			6	52.9598	39.1121		DMSO	6.18182	DMSO		15.2249		DMSO		12.6794
	6	46.875	34.0625	8.85417			7	53.5316	34.1078				7	47.2308	38.2308			6.08333			15.4788				19.1489
	7	54.0206	35.0515	10.3093														11.0906			15.9119				18.1215
						DMSO	1	52.6429	36.8932	4.51207								3.22004			19.8465				17.8647
DMSO	1	48.4651	38.6047	5.48837			2	48.7069	36.0345	2.5		DMSO	1	34.9445	30.2694			7.89946			17.2009				21.7391
	2	56.4263	40.3344	2.29885			3	52.8649	37.4054	2.7957			2	46.0664	33.6493			2.95395			16.975				19.403
	3	45.1705	42.0455	5.39773			4	50.8997	33.162	3.82409			3	43.3775	41.0596
	4	45.2906	33.4669	4.80962			5	46.1408	37.5742	2.56898			4	46.9933	30.4009		PNU	3.18966	PNU		15.367		PNU		25.4563
	5	40.3243	38.4865	3.45946			6	47.083	29.4988	4.29268			5	46.8966	42.4138			6.13208			16.213				22.7141
	6	49.678	37.4425	4.04784			7	49.0334	36.5554				6	44.5946	34.6437			6.66667			16.9355				21.1268
	7	58.2983	29.2017	2.52101									7	41.3318	42.0207			5.22994			14.3923				20.203
																		6.44567			14.5641				19.6685
						PNU	1	47.9476	36.8559	4.51207		PNU	1	50.3165	43.2489			4.11523			13.9059				23.5229
PNU	1	48.4136	43.7133	7.63807			2	47.1979	35.5517	2.5			2	50.9113	42.2843
	2	53.4183	39.9768	3.59212			3	48.1614	40.2691	2.7957			3	48.0447	40.3352
	3	44.6882	50	5.08083			4	49.2325	40.5702	3.82409			4	50.7493	35.8641
	4	48.4885	45.2237	4.83676			5	42.9752	41.8388	2.56898			5	42.2135	37.7081
	5	53.5556	37	2			6	44.6237	36.8817	4.29268			6	49.6224	46.9256
	6	46.6604	40.0753	5.6444			7	43.1288	33.2757				7	44.1495	34.6116
	7	50.1611	42.2127	5.47798
Samples		%KI67+EdU+	%S100B	%OLIG2		Samples		%KI67+EdU+	%S100B	%OLIG2		Samples		%KI67+EdU+	%S100B	%OLIG2
GW18_N1	1	80.8989	2.30769	3.06905		GW19_N1	1	64.5533	0.657895	5.38462		GW19_N2	1	75.4545	33.7143	3.4632
Untreated	2	47.9592	1.03093	2.3622		Untreated	2	60.8108	10.9804	4.04624		Untreated	2	81.8713	5.9952	6.42202
	3	71.3333	3.39506	2.17865			3	58.1699	3.02158	10.0295			3	76.3359	4.37956	4.36047
	4	59.2593	2.89389	2.10526			4	66.6667	15.5963	6.17647			4	66.6667	5.12821	4.41989
	5	75.5814		2.43243						5.15464						3.92749
	6	82.8221
Acetylcholine	1	87.7551	20.9524	3.50877		Acetylcholine	1	69.6356	5.74713	1.875		Acetylcholine	1	71.5596	7.70548	3.83632
	2	89.3939	7.69231	2.58449			2	86.2069	1.65975	3.51906			2	78.7356	35.7143	3.74707
	3	93.2584	3.80623	2.35043			3	71.5328	6.89655	5.17241			3	82.1656	5.85586	2.19512
	4	91.8033	6.01504	1.67015			4	69.4561	9.05172	5			4	84.6154	14.5833	4.86618
	5	95.4082		1.98807						2.7027						2.97767
	6	74.8858
	7	81.0289
						Nicotine	1	72.6937	6.52174	2.98507		Nicotine	1	93.4066	1.82648	7.69231
Nicotine	1	93.5961	3.63128	2.77078			2	83.0882	3.58515	3.51288			2	96.2264	1.12936	5.35714
	2	94.5946	5.40958	2.76382			3	94.1176	1.93089	4.53401			3	86.3071	2.10305	4.29448
	3	99.0385	2.10843	1.76991			4	72.5714	1.87735	3.06905			4	83.9416	6.92695	8.75912
	4	91.2162	3.9604	2.03046						2.57611						6.79887
	5	93.8272		1.9802												4.42708
	6	84.2424		2.21607

## Sheet: Tab2- Fig 4
Samples		%SOX2	%NEUN	%CTIP2	%SATB2	%HOPX			Samples		%SOX2	%NEUN	%CTIP2	%SATB2	%HOPX
Untreated		17.2688	47.0806	12.7896	1.52919	6.34847			DMSO		21.216	74.3467	16.8533	4.48	0.266667
Wk 8 organoids		15.1045	67.2907	30.2863	22.522	14.3722			Wk 8 organoids		41.9317	67.0153	13.1799	0.523013	1.1855
Lines: WTC-11,		33.6301	75.3383	23.7594	32.6316	12.1805			Lines: WTC-11,		27.0718	74.1681	17.6007	1.2697	2.5394
1323-4 and H1		20.132	76.1978	37.9444	3.78671	12.7512			1323-4 and H1		42.7072	62.6943	18.1347	19.7409	4.04145
		6.16348	29.9889	17.6886	2.93571	1.15199					23.6828	66.25	19.4643	3.30357	1.42857
		22.3284	49.3656	18.0016	3.37034	1.46709					25.8101	80.977	11.7896	0.328793	0.939408
		21.4342	49.0102	13.1741	4.3686	7.16724					36.9145	64.918	6.84426	4.09836	0.696721
		34.5682	71.6568	42.3077	7.57396	1.47929						44.5182	6.08771	0.807848	1.00981
		32.5831									24.6296	52.7491	8.17869	0.24055	2.09622
		18.9901	42.1978	7.58242	24.8626	0.0824176					27.0412	37.9562	3.71915	0.799444	0.695169
		22.3384	34.5873	4.01277	17.8067	0					27.0936	41.94	4.5136	3.16793	1.56995
			38.9477	0.102494	15.1691	0.0683293					28.9871	56.6195	6.53622	2.20649	2.03997
		41.8892	63.6977	2.46289	4.21727	0.134953					22.1323
		40.669	44.8649	8.51995	18.3269	0					34.3967	45.6307	0.17618	0.140944	0.17618
		31.3386	61.5676	9.03919	40.5815	0.158028					32.4198	36.5418	0	0.0288184	0.0288184
		28.9907	38.5506	7.59698	0.161638	0.0269397						56.5737	3.32005	1.23949	0.752545
		32.9824	50.0788	8.19414	1.35518	0.598802					17.9546
		30.2485	35.3066	1.05708	0.164435	0.0704722					37.1463	37.8378	13.5135	0.405405	0.0540541
		34.1243									43.8268	22.2222	7.77778	0.111111	0.0666667
		38.9537	66.6667	42.5926	1.11111	0.111111					29.2293	59.375	21.875	0	0.3125
			46.6667	23.3333	0	0.666667					15.1951	47.0588	1.47059	0	0
		26.9554	51.6129	45.1613	0	0.0645161						12.5	3.125	0.0625	0
		27.0979	46.4286	39.2857	0.892857	1.07143
		32.8827	86.6667	66.6667	0	0.0666667			PNU-282987		18.7305	50.3185	42.4204	8.49257	0.467091
		14.529	41.4286	22.8571	0	0.857143					32.102	72.043	49.0015	8.39734	2.66257
		27.6608	31.75	18.5	0	0					35.3804	25.291	4.4159	9.43396	9.1931
		31.485									34.7672	60.3862	19.4154	8.03758	1.56576
											17.0642	44.4976	5.4067	6.79426	10.9091
Acetylcholine		25.6876	58.1769	31.3076	13.5883	11.7446					33.4223
		20.725	44.1285	21.4513	0.147095	5.34445
		32.7481	57.8548	35.4125	0.990099	8.44884					44.7584	39.6621	3.4937	0.171821	0.0286369
		29.3333									34.2232	29.404	3.57049	0.236282	0.0525072
		42.4952									39.8929	45.2399	3.92232	1.59939	0.0761615
		25.0626									31.6707	49.0011	2.86468	1.35695	0.0376932
		47.1149									33.8439	36.0636	6.39064	0.090009	0.060006
		38.5259
											52.5	24	5.71429	0	0.0857143
		29.3609	20.9031	0.728332	1.748	0					38.3562	41.6667	19.4444	0	0.0277778
		33.3706	17.3949	3.05029	0	0					27.027	33.3333	6.06061	0	0
		38.329	8.83871	0.322581	3.74194	0					35	50	33.3333	0.166667	0.166667
		25.2035	19.5678	0.235756	0	0					46.7532	17.4603	1.26984	0	0
		60.3185	15.4632	1.51462	4.82564	0.211342					45.1852	21.2121	12.1212	0	0
		35.9084	22.6432	0.894988	1.22315	0					25.6757
		35.0636	18.9616	2.85902	0.0328623	0
			20.2717	0.208986	0.0348311	0.104493
		27.5
		24.3902	31.3725	18.8235	0	0
		30.5556	7.5	2.14286	0	0
		41.8919	58.9286	21.4286	0	0.0714286
		30	56.6667	53.3333	0	0.333333
		25.641	85.7143	67.8571	0	0
		49.2857	28.125	21.875	0	0
Nicotine		37.962	40.4536	8.30826	1.20343	5.90141
		34.4836	43.897	8.71503	5.52117	10.2748
		36.0541	56.1078	16.4841	8.19994	11.9629
		32.4881	31.0085	13.9489	0	6.45928
		35.1622	41.2352	17.4347	0.356295	9.26366
		34.625	40.434	13.2322	0.252845	8.23852
		45.5324	60.5087	7.3119	0.282586	0.671141
		40.9649	51.6652	1.14011	0.390039	0.330033
		60	36.8704	0.570162	0.886918	0.0633513
		40.2558	41.984	4.64262	0.400802	0.701403
		40.6017	38.0699	0.683891	8.47264	0.949848
		40.9045
		45.7143	37.5	8.33333	0	0
		53.1915	24.1667	8.33333	0	0
		9.80392	62.069	51.7241	0	0.103448
		16.2791	57.6923	30.7692	0	0.192308
		32.4324	31.0345	17.2414	0	0
		27.5	18.9189	2.16216	0	0
			13.7931	2.06897	0	0

## Sheet: Tab3- Supplementary Fig.5
Samples	Image	DAPI	NEUN	%age	SOX2	%age	CTIP2	%age		Samples	Image	DAPI	NEUN	%age	SOX2	%age	CTIP2	%age		Samples	Image	DAPI	NEUN	%age	SOX2	%age	CTIP2	%age
H1	1	580	109	18.7931	389	67.069	24	4.13793		1323-4	1	1062	87	8.19209	865	81.4501	87	8.19209		WTC-11	1	882	8	0.907029	750	85.034	5	0.566893
Untreated	2	600	328	54.6667	254	42.3333	328	54.6667		Untreated	2	1004	50	4.98008	820	81.6733	50	4.98008		Untreated	2	928	63	6.78879	786	84.6983	55	5.92672
	3	510	40	7.84314	428	83.9216	40	7.84314			3	983	70	7.12106	712	72.4313	69	7.01933			3	1009	210	20.8127	725	71.8533	204	20.218
	4	570	168	29.4737	355	62.2807	168	29.4737			4	1060	138	13.0189	897	84.6226	137	12.9245			4	1220	250	20.4918	929	76.1475	250	20.4918
AcetylCholine	1	620	68	10.9677	466	75.1613	68	10.9677		AcetylCholine	1	1283	29	2.26033	1193	92.9852	29	2.26033		AcetylCholine	1	1237	8	0.646726	1124	90.865	6	0.485044
	2	630	28	4.44444	562	89.2063	13	2.06349			2	1100	40	3.63636	1053	95.7273	40	3.63636			2	1106	7	0.632911	965	87.2514	6	0.542495
	3	657	73	11.1111	565	85.997	73	11.1111			3	1163	139	11.9518	1022	87.8762	139	11.9518			3	1281	110	8.58704	1043	81.4208	54	4.21546
	4	622	80	12.8617	416	66.881	80	12.8617			4	1218	40	3.28407	1178	96.7159	36	2.95567			4	1329	20	1.50489	1169	87.9609	5	0.376223
Nicotine	1	450	19	4.22222	285	63.3333	19	4.22222		Nicotine	1	1180	55	4.66102	1032	87.4576	54	4.57627		Nicotine	1	1363	94	6.89655	1150	84.3727	80	5.86941
	2	460	22	4.78261	343	74.5652	22	4.78261			2	1228	120	9.77199	1048	85.342	114	9.28339			2	1275	29	2.27451	1067	83.6863	29	2.27451
	3	410	25	6.09756	267	65.122	25	6.09756			3	1173	225	19.1816	924	78.7724	220	18.7553			3	1062	60	5.64972	960	90.3955	60	5.64972
	4	418	8	1.91388	323	77.2727	8	1.91388			4	1038	120	11.5607	920	88.632	119	11.4644			4	1151	57	4.95222	1033	89.748	57	4.95222
DMSO	1	457	68	14.8796	414	90.5908	39	8.53392		DMSO	1	1086	56	5.15654	860	79.1897	55	5.06446		DMSO	1	1017	171	16.8142	816	80.236	171	16.8142
	2	499	182	36.4729	303	60.7214	182	36.4729			2	1062	24	2.25989	906	85.3107	24	2.25989			2	886	53	5.98194	793	89.5034	22	2.48307
	3	575	31	5.3913	470	81.7391	31	5.3913			3	992	65	6.55242	900	90.7258	65	6.55242			3	1013	163	16.0908	767	75.7157	160	15.7947
	4	555	72	12.973	350	63.0631	72	12.973			4	1005	42	4.1791	807	80.2985	42	4.1791			4	972	62	6.3786	905	93.107	12	1.23457
PNU	1	620	68	10.9677	445	71.7742	68	10.9677		PNU	1	1165	235	20.1717	900	77.2532	234	20.0858		PNU	1	1168	114	9.76027	944	80.8219	114	9.76027
	2	620	33	5.32258	438	70.6452	33	5.32258			2	1399	434	31.0222	900	64.3317	424	30.3074			2	1052	130	12.3574	970	92.2053	130	12.3574
	3	555	17	3.06306	482	86.8468	17	3.06306			3	1185	121	10.211	999	84.3038	121	10.211			3	1218	129	10.5911	930	76.3547	60	4.92611
	4	550	8	1.45455	464	84.3636	8	1.45455			4	973	80	8.22199	820	84.2754	80	8.22199			4	1207	200	16.57	960	79.536	130	10.7705
BTX	1	620	230	37.0968	419	67.5806	230	37.0968		BTX	1	1250	210	16.8	951	76.08	210	16.8		BTX	1	1093	65	5.94694	776	70.9973	53	4.84904
	2	635	137	21.5748	415	65.3543	140	22.0472			2	1224	223	18.219	969	79.1667	223	18.219			2	1015	155	15.2709	808	79.6059	101	9.95074
	3	607	239	39.374	365	60.1318	79	13.0148			3	1139	90	7.90167	973	85.4258	90	7.90167			3	937	78	8.32444	819	87.4066	26	2.77481
	4	636	146	22.956	420	66.0377	146	22.956			4	960	113	11.7708	805	83.8542	113	11.7708			4	1026	85	8.2846	833	81.1891	84	8.18713
Ach + BTX	1	638	65	10.1881	430	67.3981	65	10.1881		Ach + BTX	1	957	64	6.68757	889	92.8945	64	6.68757		Ach + BTX	1	1043	88	8.4372	880	84.372	77	7.38255
	2	550	141	25.6364	245	44.5455	141	25.6364			2	952	60	6.30252	820	86.1345	60	6.30252			2	848	6	0.707547	684	80.6604	7	0.825472
	3	543	52	9.57643	376	69.2449	40	7.36648			3	1127	230	20.4082	810	71.8722	230	20.4082			3	942	7	0.7431	848	90.0212	7	0.7431
	4	545	49	8.99083	400	73.3945	43	7.88991			4	1259	104	8.26052	921	73.1533	104	8.26052			4	903	40	4.42968	719	79.6235	32	3.54374
Nicotine + BTX	1	520	122	23.4615	237	45.5769	90	17.3077		Nicotine + BTX	1	1021	190	18.6092	831	81.3908	190	18.6092		Nicotine + BTX	1	1224	55	4.49346	1067	87.1732	55	4.49346
	2	550	68	12.3636	380	69.0909	54	9.81818			2	1020	75	7.35294	884	86.6667	75	7.35294			2	1219	71	5.82445	1004	82.3626	115	9.43396
	3	470	14	2.97872	202	42.9787	3	0.638298			3	929	80	8.61141	905	97.4166	80	8.61141			3	1085	47	4.3318	958	88.2949	57	5.25346
	4	460	22	4.78261	301	65.4348	5	1.08696			4	933	55	5.89496	840	90.0322	53	5.6806			4	931	31	3.32975	866	93.0183	35	3.7594

## Sheet: Tab4-Fig 5
Condition	Section No.	%Total RFP+	Sox2+RFP+/RFP+	%NEUN+RFP+/RFP	Condition	%KI67+RFP+/RFP	%EOMES+RFP+/RFP	%OLIG2+RFP+/RFP	%OLIG2+RFP+/RFP	%S100B+RFP+/RFP	%S100B+RFP+/RFP	%RFP+NEUROD1+/RFP+	%RFP+NEUROD1+/RFP+
shControl	1	58.0913	25.2033	3.57143	shControl	31.71	4.88	10.687	41.3978	2.89017	4.34783	9.16031	38.7097
GW21	2	46.5672	9.23077	7.69231	GW21	20.51	5.13	6.76329	8.57143	10.6061	12.2137	5.7971	14.2857
	3	40.3654	19.5652	9.0535		41.18	17.65	2.88462	11.8012	8.57143	8.8	8.41346	23.6025
	4	30	36.6667			10	2	4.01606	6	14.5946	27.4809	11.6466	12
	5	52	25		GW15	9.38	6.25	8.06452	8.3682		7.40741	13.7097	18.41
	6	26	23.0769			6.67	3.33	14.966	20.2247			22.449	17.9775
	7	36	22.2222			21.21	0	8.48485				3.0303
	8	32	46.875			17.5	0
	9	26	11.5385
					shChrna7	10	2.5	10.084	7.45098	12.0968	8.68263	15.1261	23.1373
GW15	1	43.2469	14.8148	10.7256	GW21	18.18	13.64	3.8835	7.65306	3.68098	8.17308	1.94175	16.3265
	2	19.1853	30.7692	19.863		5.88	11.76	5.88235	5.69106	3.59712	4.9505	13.4454	19.5122
	3	56.6343	14.2857	6.85714		2.22	2.22	12.2222	4	3.78549	3.88889	8.88889	17.8462
					GW15	16.67	25	3.71622	5.91133	6.43564	7.17131	5.74324	21.6749
shChrna7	1	32.2222	7.5	29.6552		13.33	10	5.76923	3.04054	4.70588		17.9487	26.6892
GW21	2	74.7875	31.746	17.0455		4.55	4.55	3.9604		11.8182		10.396
	3	48.394	2.98507	39.823				4.70588				8.23529
	4	63	31.746
	5	57	17.5439
	6	37	35.1351		shChrfam7a	7.5	7.5	1.74927	3.41207	8.57741	2.60417	34.4023	15.2231
	7	32	12.5		GW21	12.5	0	3.39623	5.04587	1.71674	8.51852	45.283	34.4037
	8	14	14.2857			6.67	0	0.956938	3.75	6.33188	10	42.1053	2.5
	9	32	21.875		GW15	3.23	0	1.13122	4.0404	1.04822	10.1382	25.7919	25.2525
						5.88	5.88	2.44648		1.26582	6.14035	40.367
GW15	1	39.5181	6.38298	15.8537				19.0476			5.22088	35.1474
	2	27.9762	9.09091	21.2766				15.812				30.3419
	3	25.9804	0	11.3208
shChrfam7a	1	58.0952	9.83607	27.8689
GW21	2	36.7615	6.38298	25.5952
	3	51.0896	8.21918	29.8578
	4	48	16.6667
	5	48	12.5
	7	80	18.75
	8	50	10
	9	21	28.5714
GW15	1	372	10.3448	13.9785
	2	368	17.1429	15.2174
	3	375	9.30233	16.8

## Sheet: Tab5-Fig 7
Conditions	Untreated	Acetylcholine	Nicotine	TAT	Acetylcholine + TAT	Nicotine + TAT
Quants: %HOPX/Total Dapi	17.1598	24.2669	30.253	21.2034	13.4359	18.0944
	16.612	29.3706	32.1505	19.6271	16.5698	25.8792
	12.5761	19.3622	32.9055	14.3767	16.2447	23.1088
	12.7827	18.8591	28.7778	19.263	20.1281	22.1328
	14.2332	19.4245	38.7059	16.7339	14.6199	19.4605
	13.2653	19.5545	18.7879	10.6195	12.334	29.5983
	11.2688	25.1135	19.335	12.4066	18.9765	23.0159
	16.8269	31.1978	20.6089	17.2494	11.9323	17.7996
	16.1168	26.2327	16.9767	15.8749	8.64198	15.9817
	17.6803	35.3757	20.8038	14.6067	10.3787	18.3
	17.8182	33.5095	19.202	27.0109	9.26694	17.5926
	14.0606	32.7984	23.9374	22.4975	13.2337	24.2391
	32.5935	36.4583	28.9749	13.9037	15.6284	18.0749
	20.3842		29.1284	18.4146	16.4127	18.6404
	18.0664		31.8271	27.5899	14.9644	16.4114
	18.7368		33.9506		13.9578	34.6609
	20.5005		33.6883		16.8729	20.9524
			27.5078		18.1818	28.7462
						32.9241
						21.5551
						26.7701
						19.1547
						25.9942
						23.6893
						28.0967
						26.2391

## Sheet: Tab6- Statistics
Pr(>|t|)	Treatment	Background	Measurement	Tissue
0.000725792	Acetylcholine	Untreated	Perc_SOX2	Organoids_Week4
0.0693356	Nicotine	Untreated	Perc_SOX2	Organoids_Week4
0.819706	BTX	Untreated	Perc_SOX2	Organoids_Week4
0.628303	Ach + BTX	Untreated	Perc_SOX2	Organoids_Week4
0.380773	Nicotine + BTX	Untreated	Perc_SOX2	Organoids_Week4
0.69816	PNU	DMSO	Perc_SOX2	Organoids_Week4
0.0586388	Acetylcholine	Untreated	Perc_KI67	Organoids_Week4
0.539572	Nicotine	Untreated	Perc_KI67	Organoids_Week4
0.904097	BTX	Untreated	Perc_KI67	Organoids_Week4
0.916571	Ach + BTX	Untreated	Perc_KI67	Organoids_Week4
0.867152	Nicotine + BTX	Untreated	Perc_KI67	Organoids_Week4
0.0850742	PNU	DMSO	Perc_KI67	Organoids_Week4
0.00284983	Acetylcholine	Untreated	Perc_NEUN	Organoids_Week4
0.0059558	Nicotine	Untreated	Perc_NEUN	Organoids_Week4
0.602714	BTX	Untreated	Perc_NEUN	Organoids_Week4
0.0380713	Ach + BTX	Untreated	Perc_NEUN	Organoids_Week4
0.0228997	Nicotine + BTX	Untreated	Perc_NEUN	Organoids_Week4
0.879599	PNU	DMSO	Perc_NEUN	Organoids_Week4
0.00585036	Acetylcholine	Untreated	Perc_CTIP2	Organoids_Week4
0.0175826	Nicotine	Untreated	Perc_CTIP2	Organoids_Week4
0.982496	BTX	Untreated	Perc_CTIP2	Organoids_Week4
0.0771049	Ach + BTX	Untreated	Perc_CTIP2	Organoids_Week4
0.0370679	Nicotine + BTX	Untreated	Perc_CTIP2	Organoids_Week4
3.67411313344006e-11	PNU	DMSO	Perc_CTIP2	Organoids_Week4
0.0162775	Acetylcholine	Untreated	Perc_SOX2	Organoids_Week8
0.00162987	Nicotine	Untreated	Perc_SOX2	Organoids_Week8
0.0706264	PNU	DMSO	Perc_SOX2	Organoids_Week8
0.00202338	Acetylcholine	Untreated	Perc_KI67	Organoids_Week8
0.445359	Nicotine	Untreated	Perc_KI67	Organoids_Week8
0.160483	PNU	DMSO	Perc_KI67	Organoids_Week8
0.00209172	Acetylcholine	Untreated	Perc_NEUN	Organoids_Week8
0.0215109	Nicotine	Untreated	Perc_NEUN	Organoids_Week8
0.0236	PNU	DMSO	Perc_NEUN	Organoids_Week8	paired, one-sided t.test
0.46594	Acetylcholine	Untreated	Perc_CTIP2	Organoids_Week8
0.00521657	Nicotine	Untreated	Perc_CTIP2	Organoids_Week8
0.0573236	PNU	DMSO	Perc_CTIP2	Organoids_Week8
0.00660462	Acetylcholine	Untreated	Perc_SATB2	Organoids_Week8
0.00668424	Nicotine	Untreated	Perc_SATB2	Organoids_Week8
0.107725	PNU	DMSO	Perc_SATB2	Organoids_Week8
0.0828037	Acetylcholine	Untreated	Perc_EOMES	Organoids_Week8
0.398008	Nicotine	Untreated	Perc_EOMES	Organoids_Week8
0.000193964	PNU	DMSO	Perc_EOMES	Organoids_Week8
0.233116	Acetylcholine	Untreated	Perc_EDU	Organoids_Week8
0.373053	Nicotine	Untreated	Perc_EDU	Organoids_Week8
0.949921	PNU	DMSO	Perc_EDU	Organoids_Week8
0.777839	Acetylcholine	Untreated	Perc_HOPX	Organoids_Week8
0.449909	Nicotine	Untreated	Perc_HOPX	Organoids_Week8
0.0687879	PNU	DMSO	Perc_HOPX	Organoids_Week8
1.12330050455055e-06	Acetylcholine	Untreated	Perc_SOX2	SmallMolecule_Slices
0.000752674	Nicotine	Untreated	Perc_SOX2	SmallMolecule_Slices
0.0541003	PNU	DMSO	Perc_SOX2	SmallMolecule_Slices
1.60905597264123e-06	Acetylcholine	Untreated	Perc_KI67	SmallMolecule_Slices
2.65962291114273e-05	Nicotine	Untreated	Perc_KI67	SmallMolecule_Slices
0.00340912	PNU	DMSO	Perc_KI67	SmallMolecule_Slices
8.60750385068179e-05	Acetylcholine	Untreated	Perc_EDU	SmallMolecule_Slices
0.0162802	Nicotine	Untreated	Perc_EDU	SmallMolecule_Slices
0.201264	PNU	DMSO	Perc_EDU	SmallMolecule_Slices
1.96941771128004e-07	Acetylcholine	Untreated	Perc_HOPX	SmallMolecule_Slices
0.00480598	Nicotine	Untreated	Perc_HOPX	SmallMolecule_Slices
0.00326489	PNU	DMSO	Perc_HOPX	SmallMolecule_Slices
0.755787	Acetylcholine	Untreated	Perc_EOMES	SmallMolecule_Slices
5.46784969578888e-05	Nicotine	Untreated	Perc_EOMES	SmallMolecule_Slices
0.356897	PNU	DMSO	Perc_EOMES	SmallMolecule_Slices
0.0276705	Acetylcholine	Untreated	Perc_NEUN	SmallMolecule_Slices
2.93458709602469e-09	Nicotine	Untreated	Perc_NEUN	SmallMolecule_Slices
0.001	PNU	DMSO	Perc_NEUN	SmallMolecule_Slices
1.25324368094301e-05	Acetylcholine	Untreated	Perc_CTIP2	SmallMolecule_Slices
2.13772645411992e-08	Nicotine	Untreated	Perc_CTIP2	SmallMolecule_Slices
0.0496	PNU	DMSO	Perc_CTIP2	SmallMolecule_Slices
9.25636511069113e-05	Acetylcholine	Untreated	Perc_SATB2	SmallMolecule_Slices
0.00110446	Nicotine	Untreated	Perc_SATB2	SmallMolecule_Slices
0.445757	PNU	DMSO	Perc_SATB2	SmallMolecule_Slices
0.574171	Acetylcholine	Untreated	Perc_DLX5	SmallMolecule_Slices
0.0772325	Nicotine	Untreated	Perc_DLX5	SmallMolecule_Slices
0.96277	PNU	DMSO	Perc_DLX5	SmallMolecule_Slices
0.6	Acetylcholine	Untreated	Perc_TUNEL	SmallMolecule_Slices	paired, 2-tailed t.test
0.92	Nicotine	Untreated	Perc_TUNEL	SmallMolecule_Slices	paired, 2-tailed t.test
0.53	PNU	DMSO	Perc_TUNEL	SmallMolecule_Slices	paired, 2-tailed t.test
0.809287	shCHRNA7	shControl	Perc_RFP	shRNA_Slices
0.0873293	shCHRFAM7A	shControl	Perc_RFP	shRNA_Slices
0.0738149	shCHRNA7	shControl	Perc_SOX2	shRNA_Slices
0.0231475	shCHRFAM7A	shControl	Perc_SOX2	shRNA_Slices
0.00918537	shCHRNA7	shControl	Perc_NEUN	shRNA_Slices
0.0142228	shCHRFAM7A	shControl	Perc_NEUN	shRNA_Slices
0.0382723	shCHRNA7	shControl	Perc_Ki67	shRNA_Slices
0.0163644	shCHRFAM7A	shControl	Perc_Ki67	shRNA_Slices
0.137636	shCHRNA7	shControl	Perc_EOMES	shRNA_Slices
0.540527	shCHRFAM7A	shControl	Perc_EOMES	shRNA_Slices
0.8651	shCHRNA7	shControl	Perc_NEUROD1	shRNA_Slices	paired, 2-tailed t.test
0.0032	shCHRFAM7A	shControl	Perc_NEUROD1	shRNA_Slices	paired, 2-tailed t.test
0.0579	shCHRNA7	shControl	Perc_S100B	shRNA_Slices	paired, 2-tailed t.test
0.0503	shCHRFAM7A	shControl	Perc_S100B	shRNA_Slices	paired, 2-tailed t.test
0.0497	shCHRNA7	shControl	Perc_OLIG2	shRNA_Slices	paired, 2-tailed t.test
0.0169	shCHRFAM7A	shControl	Perc_OLIG2	shRNA_Slices	paired, 2-tailed t.test
0.4345	Acetylcholine	Untreated	Perc_S100B	SmallMolecule_Slices	paired, 2-tailed t.test
0.1592	Nicotine	Untreated	Perc_S100B	SmallMolecule_Slices	paired, 2-tailed t.test
0.1048	Acetylcholine	Untreated	Perc_OLIG2	SmallMolecule_Slices	paired, 2-tailed t.test
0.5973	Nicotine	Untreated	Perc_OLIG2	SmallMolecule_Slices	paired, 2-tailed t.test
0.0015	Acetylcholine	Untreated	Perc_KI67+EdU+	SmallMolecule_Slices	paired, 2-tailed t.test
<0.0001	Nicotine	Untreated	Perc_KI67+EdU+	SmallMolecule_Slices	paired, 2-tailed t.test

## Sheet: Datasheet Legend 2
Supplementary Fig. 6
Bulk RNA sequencing, differentially expressed genes, gene ontologies and longitudinal validation by RT-qPCR
Tab 7: DEGs in shCHRNA7 across four developmental time points.
Tab 8: DEGs in shCHRFAM7A across four developmental time points.
Tab 9: Validation of DEGs post KD of CHRNA7 and CHRFAM7A using RT-qPCR.
Following tabs: Gene ontology (GO) analyses performed using DEGs across four developmental time points identifies key cellular and molecular processes implicated post nAChR KD.

## Sheet: Tab7- shCHRNA7
GW15_shCHRNA7 vs shControl	GW18_shCHRNA7 vs shControl	GW18_shCHRNA7 vs shControl	GW21_shCHRNA7 vs shControl	GW21_shCHRNA7 vs shControl	GW22_shCHRNA7 vs shControl	GW22_shCHRNA7 vs shControl
ATP1A2	TMEM176A	TRAF5	DAPP1	MPND	SYN1	SKAP2
HMG20B	PLXND1	LRRC17	WNT11	MRC2	SFSWAP	AASS
PYGL	ITGAL	PSAT1	MAP4K1	APBA3	TNK2	HHAT
LIPG	PKD1	FAM181A	CHIT1	LTF	TCOF1	TMEM260
TIMP1	TNFRSF1B	CIART	RNF128	DSG2	RAD18	CYBRD1
LIMK1	SPI1	TMPRSS5	ARL11	WWC3	BIRC5	HEPH
SOX21	SPEG	S1PR1	C1QL3	CDON	CDC45	PROCR
TMBIM1	CIC	CHRNA7	LRRC37A3	PHKA1	EFNA2	CNTNAP3
CTDSP1	PTPRC	TEX26	FAM83H	MGST2	CHGA	HDDC2
BOC	CDKN3	GRAMD1C	PHLDA2	NFATC4	ZFR2	VNN2
PAQR6	MMP9	GPC5	OLFML2A	NALCN	ZNF574	PLAGL1
INPPL1	DOT1L	TCEA3	FAM110D	ZNF500	DHX58	EPHX2
TUB	EBI3	LINC01896	ANKRD11P2	DMPK	ZBTB16	ABCC4
FAM107A	TFEC		RBMS3-AS3	GLIS3	CDCA3	STAT5A
S1PR1	IQCE		ENSG00000255402	CNTNAP1	CDC20	IL13RA1
LAMB2	TMEM176B		CNTNAP3P1	ABTB1	ZWINT	GCH1
PLAAT3	ABI3		CNTNAP3P5	IGFBP5	SLC12A5	POPDC3
S100A16	KYNU		ENSG00000284471	EFHD1	MCEE	GSTM5
	OLFML3		CACNA1A	CCN2	OPA3	DSC3
	NRP2		BMP2	TGFB3	FLRT1	PDGFRA
	RDH10			SDCBP2	FBXL16	PSAT1
	CCRL2			LRRC17	PIMREG	SULF1
	FAM78A			PLD2	NPAS1	IQGAP1
	KLF2			KIF1C	TOP2A	CLEC18B
	NES			ITGB4	SRRM1	THNSL2
	SLCO2B1			GSTM5	OASL	SCN1A
	BCL2A1			PRPH	NHSL1	DDIT4L
	SLC16A3			PI15	NUMA1	PRSS35
	PIK3AP1			SHROOM3	CIR1	SLC26A7
	BRPF1			C1RL	FAM222A	PAMR1
	C1QC			SDSL	CEP131	DOCK1
	PCSK7			MBNL2	DTL	FOXO1
	NCF1C			STON2	GPATCH4	PTPRK
	C15orf48			FBLN5	IFI27	ABCA5
	MS4A7			RLBP1	LMO1	CD109
	KMT2D			KIFC3	TK1	C2CD2
	OLR1			SLC47A1	MTCL1	NLRX1
	ZSWIM9			KCNN3	ZFPM2	DDR2
	SLC6A17			MYO10	TPPP	GPR146
	LST1			PRSS35	RRM2	A2ML1
	LILRA2			DOCK1	ISG20	CHRFAM7A
	SIGLEC14			HSPB8	PHLDA2	TMPRSS5
	EPOP			ACSS1	GABRG3	PHYHIP
	ENSG00000277117			ZNF19	TTC32	SLC16A4
	CCL3			NLRX1	DUSP8	FSTL5
				CRTC2	GABRD	S1PR1
				PAQR6	RABL6	GPR34
				DDR2	H4C11	KICS2
				FRZB	ZNF335	MFSD4A
				GPR155	FAM88C	ADGRE1
				IFI27L1	C6orf226	CHRNA7
				CYYR1	LINC00404	PARD6G
				CHRFAM7A	ENSG00000230733	LDLRAD3
				EVA1C	ENSG00000240571	TIGD2
				VWCE	HS3ST5	KBTBD3
				LTBP3	SHANK3	FOXO4
				LAMB2	ENSG00000259238	CA13
				CHRNA7	ENSG00000260257	PRELID2
				PRDM16-DT	ENSG00000262049	COL4A5
				SKIDA1	RASSF5	TMEM26
				CMKLR2	PNMA6B	MPEG1
				FAM110C	DMRTC1	MDM4
				SORCS2	ENSG00000272501	TCEA3
				EPHB4	H4C12	MIR1915HG
				NMB	EPOP	LINC02981
				WWP2	ENSG00000276101	AK4P3
				OLIG2	PRAL	TMEM185AP1
				THBS2-AS1	ENSG00000280211	SCN1A-AS1
				EHBP1-AS1	ENSG00000282556	LINC01376
				PIRT	ENSG00000287463	RRAS2P1
				SOX9-AS1	CACNA1A	OR2A1-AS1
				TROAP-AS1	UNC5C	CCND2-AS1
				LINC01896		LINC01896
				MMP28		ENSG00000285702
				ENSG00000278177		ENSG00000287510
				ENSG00000289293		ENSG00000290818

## Sheet: Tab8- shCHRFAM7A
GW15_shCHRFAM7A vs shControl	GW18_shCHRFAM7A vs shControl	GW18_shCHRFAM7A vs shControl	GW21_shCHRFAM7A vs shControl	GW22_shCHRFAM7A vs shControl	GW22_shCHRFAM7A vs shControl
DUSP23	NPR3	ERMP1	TKTL1	SFSWAP	SLC7A2
PDGFD	CYTIP	SLC1A5	RELT	CBX7	TKTL1
PPP1CA	KYNU	MDFI	CYBRD1	STX1A	MGST1			Upregulated
FAM43A	FCER1G	LOX	LAT2	ARMC7	SLC38A5			Downregulated
KLHDC8B	OLR1	PLCH1	PLSCR4	FBXL16	METTL24
TSTD1	NCCRP1	CCN2	EFHD1	UTP3	ABCC9
	FGF7P7	PLEKHG1	EPHX2	SDS	P2RX7
	FGF7P4	IL13RA2	FOXJ1	NHSL1	PLA2G3
	ENSG00000267248	IL6ST	GDPD2	CIR1	LAMA1
		PI15	PDGFRA	PPFIA2	LILRA1
		EGF	PRPH	APCDD1	SFRP4
		LUM	PI15	PPP1R35	CNTNAP1
		PMAIP1	LUM	RABEP2	COL1A1
		SLC44A3	DDIT4L	OLIG1	GABRA4
		CD109	PRSS35	DMRTC1B	ADGRG6
		DDR2	RILPL2	H4C11	CNTN3
		KLF15	ZNF692	C6orf226	FN1
		PIRT	ZBTB42	LINC00404	CCN2
		SNHG18	BGN	ELOVL2-AS1	POPDC3
		ENSG00000289952	SORCS2	COA6-AS1	GSTM5
			NPY2R	PPP1R35-AS1	IL6ST
			COL4A5	ENSG00000260206	PI15
			NUTM2D	ENSG00000264808	EGF
			TROAP-AS1	DMRTC1	PCSK6
			ENSG00000262211	ENSG00000269918	MAP3K6
				ENSG00000272501	MAEL
				ENSG00000279152	SCN1A
				ENSG00000280355	CD109
					MEGF11
					AZGP1
					AK4
					FRZB
					MSX1
					ULK4
					BMP1
					APLF
					CYP4F11
					FZD4
					PCSK1
					BGN
					KCNIP4
					COL4A1
					TMEM26
					RASGEF1A
					AK4P3
					SCN1A-AS1
					OR2A1-AS1
					TROAP-AS1
					ADIRF-AS1
					ENSG00000272817
					CNTNAP3C
					ENSG00000285702
					ENSG00000290818

[truncated: 18 more sheets: Tab9- qPCR Validation, GW15_shFAM7A_vs_shcontr.down, GW15_shNA7_vs_shcontr.down, GW18_shFAM7A_vs_shcontr.down, GW18_shFAM7A_vs_shcontr.up, GW18_shNA7_vs_shcontr.down, GW18_shNA7_vs_shcontr.up, GW21_shFAM7A_vs_shcontr.down, GW21_shNA7_vs_shcontr.down, GW22_shFAM7A_vs_shcontr.down, Datasheet Legend 3, Tab 10_2nd_early_Nicotine_vs_UT, 2nd_early.shChrfam7a_vs_shCtrl, 2nd_early.shChrna7_vs_shCtrl, 2nd_late_Nicotine_vs_UT, 2nd_late.shChrfam7a_vs_shCtrl, 2nd_late.shChrna7_vs_shCtrl, low Concentration Nicotine]
